# Supplementary material for: An Automated Centrifugal Microfluidic Platform for Efficient Multistep Blood Sample Preparation and Clean-Up towards Small Ion-Molecule Analysis
Source: Micromachines (Basel). 2023 Dec 18;14(12):2257. doi: 10.3390/mi14122257 (PMC10745919; doi:10.3390/mi14122257)
Supplement: Supplementary file 1 [file micromachines-14-02257-s001.zip]

Archive with 1 entries (1 files):
- micromachines-2771865-supplementary.pdf
